# Supplementary material for: TaTypA, a Ribosome-Binding GTPase Protein, Positively Regulates Wheat Resistance to the Stripe Rust Fungus
Source: Front Plant Sci. 2016 Jun 21;7:873. doi: 10.3389/fpls.2016.00873 (PMC4914568; doi:10.3389/fpls.2016.00873)
Supplement: TABLE S1 — Primers used for TaTypA analyses. [file Table_1.XLSX]

## Sheet: Sheet1
Supplementary table S1 Primers designed for TaTypA research.
Primers	Sequences (5′→3′)	Lenght of Amplified Fragments	Annealing Temperature
γ-F	AAAGTGAGGTTAACGCAATACG	general primer	56℃
γ-R	TCAGGCATCGTTTTCAAGTT
163-F	ATTTCATTTGGAGAGGACAGC	general primer	55℃
163-R	TCAGGGTCAGCTTGCCG
TaTypA-VIGS-F	CCTTAATTAAATGTCCGTTCCAACAAGGA	201bp	52℃
TaTypA-VIGS-R	AATGCGGCCGCCCAATAGTGTATTTCTTCTTTTAT
TaTypA-163-F	CCCAAGCTTATGCAGATGCAGATCATCA	2025bp	52℃
TaTypA-163-R	CGCGGATCCGTTGTTCTTCTTCTTCGAA
TaTyPA-163-RN	CGCGGATCCTCTTCTAGTTGCTTGACTACTC	240bp	57℃
TaTypA-ORF-F	ATGCAGATGCAGATCATCA	2028bp	52℃
TaTypA-ORF-R	CTAGTTGTTCTTCTTCTTCGAA
TaEF1-F	TGGTGTCATCAAGCCTGGTATGGT	general primer	56℃
TaEF1-R	ACTCATGGTGCATCTCAACGGACT
TaTypA-qRT-PCR-F	CAAGGCTCATTGGTGGCA	140bp	52℃
TaTypA-qRT-PCR-R	CCTGGACGCTGATGGATA
TaPR1-F	AAACAACATCCATCAAAACCA	general primer	56℃
TaPR1-R	ATTACCAGGTGGATCATAGTTACA
TaSOD-F	CGATAGCCAGATTCCTTTGACT	general primer	56℃
TaSOD-R	GAAACCAGCGACCTACAACG
TaCAT-F	TGCCTGTGTTTTTTATCCGAGA	general primer	56℃
TaCAT-R	CTGCTGATTAAGGTGTAGGTGTTGA
